# Supplementary material for: Extraction of Curcuminoids and Carvacrol with Biobased Ionic Liquids—Evaluation of Anti-Cancer Properties of Curcuminoid Extracts
Source: Molecules. 2025 Mar 6;30(5):1180. doi: 10.3390/molecules30051180 (PMC11901620; doi:10.3390/molecules30051180)
Supplement: Supplementary file 1 [file molecules-30-01180-s001.zip]

Archive with 1 entries (1 files):
- molecules-3481726-supplementary.pdf
